# Supplementary material for: Non-Immersive Virtual Reality Telerehabilitation System Improves Postural Balance in People with Chronic Neurological Diseases
Source: J Clin Med. 2023 Apr 28;12(9):3178. doi: 10.3390/jcm12093178 (PMC10179507; doi:10.3390/jcm12093178)
Supplement: Supplementary file 1 [file jcm-12-03178-s001.zip]

Archive with 1 entries (1 files):
- jcm-2236554-supplementary.pdf
